# Supplementary material for: Exact Primary Tumor Location in mCRC: Prognostic Value and Predictive Impact on Anti-EGFR mAb Efficacy
Source: Cancers (Basel). 2022 Jan 21;14(3):526. doi: 10.3390/cancers14030526 (PMC8833757; doi:10.3390/cancers14030526)
Supplement: Supplementary file 1 [file cancers-14-00526-s001.zip]

Archive with 1 entries (1 files):
- cancers-1520354-SI.pdf
